# Supplementary material for: Diversifying crop rotation increases food production, reduces net greenhouse gas emissions and improves soil health
Source: Nat Commun. 2024 Jan 3;15:198. doi: 10.1038/s41467-023-44464-9 (PMC10764956; doi:10.1038/s41467-023-44464-9)
Supplement: Supplementary file 3 — Supplementary Data 1 [file 41467_2023_44464_MOESM3_ESM.csv]

	Supplementary Data 1 Planting and harvest dates, irrigation dates and amounts, and fertilization dates and rates from 2016 to 2022
Year	Rotations	Crops	Plant date	Harvest date	Irrigation dates¨U			Fertilizer application dates and amounts
								Base fertilizer	N (kg ha¨C1)	P2O5 (kg ha¨C1)	K2O (kg ha¨C1)	Topdressing	N (kg ha¨C1)
2016¨C2018	WM	Winter wheat	10/10/2016	06/09/2017	11/24/2016	04/02/2017	05/03/2017	10/09/2016	118.5	299	0	04/01/2017	191.7
		Summer maize	06/12/2017	09/28/2017	06/14/2017	07/06/2017			0	0	0	07/06/2017	283.7
		Winter wheat	10/15/2017	06/06/2018	11/23/2017	04/19/2018	05/05/2018	10/14/2017	118.5	299	0	04/19/2018	191.7
		Summer maize	06/11/2018	09/22/2018	06/18/2018	07/21/2018			0	0	0	07/21/2018	283.7
	SpWM	Sweet potato	05/03/2017	10/01/2017	04/17/2017	06/14/2017		04/22/2017	29.4	69	150		0
		Winter wheat	10/15/2017	06/06/2018	11/23/2017	04/19/2018	05/05/2018	10/14/2017	118.5	299	0	04/19/2018	191.7
		Summer maize	06/11/2018	09/22/2018	06/18/2018	07/21/2018			0	0	0	07/21/2018	283.7
	PWM	Peanut	04/23/2017	09/05/2017	04/17/2017	06/14/2017		04/22/2017	75	191.7	83.3	07/06/2017	81.3
		Winter wheat	10/15/2017	06/06/2018	11/23/2017	04/19/2018	05/05/2018	10/14/2017	118.5	299	0	04/19/2018	191.7
		Summer maize	06/11/2018	09/22/2018	06/18/2018	07/21/2018			0	0	0	07/21/2018	283.7
	SWM	Soybean	04/23/2017	10/01/2017	04/17/2017	06/14/2017		04/22/2017	151.8	172.5	150		0
		Winter wheat	10/15/2017	06/06/2018	11/23/2017	04/19/2018	05/05/2018	10/14/2017	118.5	299	0	04/19/2018	191.7
		Summer maize	06/11/2018	09/22/2018	06/18/2018	07/21/2018			0	0	0	07/21/2018	283.7
	SmWM	Spring maize	04/23/2017	08/18/2017	04/17/2017	06/14/2017		04/22/2017	134.8	89.7	91.7	07/06/2017	89.7
		Winter wheat	10/15/2017	06/06/2018	11/23/2017	04/19/2018	05/05/2018	10/14/2017	118.5	299	0	04/19/2018	191.7
		Summer maize	06/11/2018	09/22/2018	06/18/2018	07/21/2018			0	0	0	07/21/2018	283.7
	RSWM	Ryegrass	10/10/2016	04/18/2017	11/24/2016	04/02/2017		10/09/2016	118.5	299	0		0
		Sweet sorghum	04/23/2017	09/04/2017	04/17/2017	06/14/2017		04/22/2017	134.8	89.7	91.7	07/06/2017	89.7
		Winter wheat	10/15/2017	06/06/2018	11/23/2017	04/19/2018	05/05/2018	10/14/2017	118.5	299	0	04/19/2018	191.7
		Summer maize	06/11/2018	09/22/2018	06/18/2018	07/21/2018			0	0	0	07/21/2018	283.7
2018¨C2020	WM	Winter wheat	10/11/2018	06/05/2019	10/29/2018	03/31/2019	04/22/2019	10/08/2018	118.5	299	0	03/31/2019	191.7
		Summer maize	06/10/2019	09/28/2019	06/20/2019	07/09/2019			0	0	0	07/24/2019	283.7
		Winter wheat	10/09/2019	06/08/2020	12/03/2019	03/27/2020	05/06/2020	10/08/2019	118.5	299	0	03/25/2020	191.7
		Summer maize	06/12/2020	09/28/2020	06/15/2020	07/24/2020			0	0	0	07/24/2020	283.7
	SpWM	Sweet potato	05/05/2019	09/29/2019	05/05/2019	06/20/2019		04/30/2019	27	69	150		0
		Winter wheat	10/09/2019	06/08/2020	12/03/2019	03/27/2020	05/06/2020	10/08/2019	118.5	299	0	03/25/2020	191.7
		Summer maize	06/12/2020	09/28/2020	06/15/2020	07/24/2020			0	0	0	07/24/2020	283.7
	PWM	Peanut	05/01/2019	08/29/2019	04/22/2019	06/20/2019		04/30/2019	75	191.7	83.3	06/20/2019	81.3
		Winter wheat	10/09/2019	06/08/2020	12/03/2019	03/27/2020	05/06/2020	10/08/2019	118.5	299	0	03/25/2020	191.7
		Summer maize	06/12/2020	09/28/2020	06/15/2020	07/24/2020			0	0	0	07/24/2020	283.7
	SWM	Soybean	05/01/2019	09/20/2019	04/22/2019	06/20/2019		04/30/2019	151.8	172.5	150		0
		Winter wheat	10/09/2019	06/08/2020	12/03/2019	03/27/2020	05/06/2020	10/08/2019	118.5	299	0	03/25/2020	191.7
		Summer maize	06/12/2020	09/28/2020	06/15/2020	07/24/2020			0	0	0	07/24/2020	283.7
	SmWM	Spring maize	05/1/2019	08/23/2019	04/22/2019	06/20/2019		04/30/2019	134.8	89.7	91.7	06/20/2019	89.7
		Winter wheat	10/09/2019	06/08/2020	12/03/2019	03/27/2020	05/06/2020	10/08/2019	118.5	299	0	03/25/2020	191.7
		Summer maize	06/12/2020	09/28/2020	06/15/2020	07/24/2020			0	0	0	07/24/2020	283.7
	RSWM	Ryegrass	10/11/2018	04/24/2019	10/29/2018	03/31/2019		10/08/2018	118.5	299	0		0
		Sweet sorghum	05/01/2019	08/31/2019	04/22/2019	06/20/2019		04/30/2019	134.8	89.7	91.7	06/20/2019	89.7
		Winter wheat	10/09/2019	06/08/2020	12/03/2019	03/27/2020	05/06/2020	10/08/2019	118.5	299	0	03/25/2020	191.7
		Summer maize	06/12/2020	09/28/2020	06/15/2020	07/24/2020			0	0	0	07/24/2020	283.7
2020¨C2022	WM	Winter wheat	10/11/2020	06/08/2021	11/13/2020	03/30/2021	05/03/2021	10/10/2020	118.5	299	0	03/30/2021	191.7
		Summer maize	06/11/2021	09/30/2021	06/17/2021	07/26/2021			0	0	0	07/26/2021	283.7
		Winter wheat	10/26/2021	06/15/2022	12/10/2021	03/31/2022	05/07/2022	10/24/2021	75	299	83.3	03/31/2022	191.7
		Summer maize	06/19/2022	10/06/2022	06/22/2022	07/24/2022			0	0	0	07/24/2022	283.7
	SpWM	Sweet potato	05/12/2021	10/01/2021	05/12/2021	06/24/2021		04/26/2021	27	69	150		0
		Winter wheat	10/26/2021	06/15/2022	12/10/2021	03/31/2022	05/07/2022	10/24/2021	75	299	83.3	03/31/2022	191.7
		Summer maize	06/19/2022	10/06/2022	06/22/2022	07/24/2022			0	0	0	07/24/2022	283.7
	PWM	Peanut	04/27/2021	09/2/2021	04/19/2021	06/24/2021		04/26/2021	75	191.7	83.3	06/24/2021	81.3
		Winter wheat	10/26/2021	06/15/2022	12/10/2021	03/31/2022	05/07/2022	10/24/2021	75	299	83.3	03/31/2022	191.7
		Summer maize	06/19/2022	10/06/2022	06/22/2022	07/24/2022			0	0	0	07/24/2022	283.7
	SWM	Soybean	04/27/2021	09/12/2021	04/19/2021	06/24/2021		04/26/2021	151.8	172.5	150		0
		Winter wheat	10/26/2021	06/15/2022	12/10/2021	03/31/2022	05/07/2022	10/24/2021	75	299	83.3	03/31/2022	191.7
		Summer maize	06/19/2022	10/06/2022	06/22/2022	07/24/2022			0	0	0	07/24/2022	283.7
	SmWM	Spring maize	04/28/2021	09/01/2021	04/19/2021	06/24/2021		04/26/2021	134.8	89.7	91.7	06/24/2021	89.7
		Winter wheat	10/26/2021	06/15/2022	12/10/2021	03/31/2022	05/07/2022	10/24/2021	75	299	83.3	03/31/2022	191.7
		Summer maize	06/19/2022	10/06/2022	06/22/2022	07/24/2022		07/24/2022	0	0	0	07/24/2022	283.7
	RSWM	Ryegrass	10/16/2020	04/26/2021	10/29/2020			10/08/2020	118.5	299	0		0
		Sweet sorghum	11/13/2020	04/02/2021		10/10/2020		04/30/2021	134.8	89.7	91.7	06/24/2021	89.7
		Winter wheat	04/28/2021	09/09/2021	04/19/2021	06/24/2021		10/08/2021	75	299	83.3	03/31/2022	191.7
		Summer maize	10/26/2021	06/15/2022	12/10/2021	03/31/2022	05/07/2022		0	0	0	07/24/2022	283.7
¨U: 75 mm irrigation per time.
