# Supplementary material for: Diversifying crop rotation increases food production, reduces net greenhouse gas emissions and improves soil health
Source: Nat Commun. 2024 Jan 3;15:198. doi: 10.1038/s41467-023-44464-9 (PMC10764956; doi:10.1038/s41467-023-44464-9)
Supplement: Supplementary file 5 — Source Data 1 [file 41467_2023_44464_MOESM5_ESM.xlsx]

## Sheet: Figure 2a-c
Figure 2a-c
a	Crop equivalent yield							b	Economic benefit							c	Protein yield
	WM	SpWM	PWM	SWM	SmWM	RSWM			WM	SpWM	PWM	SWM	SmWM	RSWM			WM	SpWM	PWM	SWM	SmWM	RSWM
2016-2018	10945.8	14720.9	11618.9	9357.41	7961.81	10842.1		2016-2018	17896.1	29082.6	21658.3	16930.2	13260	18983		2016-2018	1519.41	1083.96	1250.99	1415.79	1024.63	1754.73
	11184.1	16964.7	12168.6	10690.7	8287.63	11048.9			18550.1	34686.1	23168.2	20594.8	14154.5	19551.9			1551.7	1164.02	1313.35	1640.81	1069.65	1831.53
	11320.8	15216.1	12292.2	9982.4	8103.9	10263.9			18925.1	29347.2	23508.2	18648.8	13650	17394.1			1570.14	1122.06	1316.06	1529.11	1044.79	1670.1
2018-2020	13084.1	19275	15247.2	12945.4	10989.5	15698.3		2018-2020	22442.3	39119.2	30261.2	25373.6	20544.8	30954.5		2018-2020	1766.41	1348.96	1686.48	1890.9	1390.38	2563.63
	13670.6	20270.4	15260.3	15372.2	11200.4	15089			23994.2	41770.4	30283.4	31832.5	21110.9	29342.3			1845.79	1401.06	1655.69	2296.87	1415.15	2425.07
	14247	19859.9	14360.8	13563.3	11845.4	14874.7			25535.9	40672.1	27877.7	27006.7	22834.7	28765			1925.87	1357.17	1558.54	2010.49	1489.82	2459.97
2020-2022	15345.7	19817.2	15859.4	14218.3	12975.8	15889.8		2020-2022	30338.2	43781.8	33040	30679.2	27680.5	33756.5		2020-2022	1906.21	1431.57	1700.31	1908.2	1417.87	2611.91
	13900.1	18832	15533.4	15586.3	14056.7	14899.6			26247.2	40993.4	34223.1	34550.7	30739.6	30954.2			1711.54	1456.39	1664.87	2090.15	1544.7	2440.33
	14963.1	19127.5	16608.9	16019.2	14393.4	15694.4			29255.6	41830	35992.5	35775.8	31692.4	33203.5			1825.8	1445.47	1778.67	2164.39	1572.75	2705.32
AVE	13184.6	18231.5	14327.7	13081.7	11090.5	13811.2		AVE	23687.2	37920.3	28890.3	26821.4	21740.8	26989.4		AVE	1735.87	1312.3	1547.22	1882.97	1329.97	2273.62
Sig.(p＜0.05)	b	a	b	bc	c	b		Sig.(p＜0.05)	c	a	b	bc	c	bc		Sig.(p＜0.05)	b	c	b	b	c	a
						P=0.000								P=0.000								P=0.000
	unit	kg ha-1 yr-1							unit	yuan ha-1 yr-1							unit	kg ha-1 yr-1
Note:one way ANOVA with two-sided and post Hoc test was conducted for the statistical test to see the differences of different treatments.

## Sheet: Figure 2d-f
Figure 2d-f
	d Annual average of crop grain yield in cereal wheat and maize year									e Annual average of economic benefit in cereal wheat and maize year									f Annual average of protein yield in cereal wheat and maize year
				t/ha						Economic benefit			yuan/ha						Protein yield			kg/ha
	WM	SpWM	PWM	SWM	SmWM	RSWM					WM	SpWM	PWM	SWM	SmWM	RSWM				WM	SpWM	PWM	SWM	SmWM	RSWM
2018	Winter wheat	Winter wheat	Winter wheat	Winter wheat	Winter wheat	Winter wheat				2018	Winter wheat	Winter wheat	Winter wheat	Winter wheat	Winter wheat	Winter wheat			2018	Winter wheat	Winter wheat	Winter wheat	Winter wheat	Winter wheat	Winter wheat
	5.03952	6.73952	5.72137	6.51008	5.57742	5.33831					6339.92	11007.6	8212.08	10377.6	7816.83	7160.3				706.036	944.206	801.564	912.062	781.396	747.897
	5.29315	6.66129	6.18871	6.81048	5.86855	5.06573					7036.31	10792.8	9495.24	11202.4	8616.18	6411.88				741.57	933.247	867.038	954.149	822.184	709.708
	5.38831	6.58306	6.09113	6.21976	5.72298	5.00484					7297.59	10578	9227.32	9580.49	8216.51	6244.71				754.902	922.287	853.367	871.388	801.79	701.178
	Summer maize	Summer maize	Summer maize	Summer maize	Summer maize	Summer maize					Summer maize	Summer maize	Summer maize	Summer maize	Summer maize	Summer maize				Summer maize	Summer maize	Summer maize	Summer maize	Summer maize	Summer maize
	4.77545	8.63647	8.6552	6.5074	5.85627	4.70381					5254.43	13431.3	13470.9	8922.35	7543.39	5102.7				497.125	899.056	901.006	677.421	609.638	489.666
	5.27263	9.52539	8.92281	6.54367	6.35967	4.69799					6307.34	15313.8	14037.7	8999.16	8609.48	5090.37				548.88	991.593	928.864	681.196	662.042	489.06
	5.7698	9.48285	8.789	6.47113	6.10797	4.7009					7360.25	15223.7	13754.3	8845.54	8076.44	5096.53				600.636	987.164	914.935	673.645	635.84	489.363
	Winter wheat+Summer maize	Winter wheat+Summer maize	Winter wheat+Summer maize	Winter wheat+Summer maize	Winter wheat+Summer maize	Winter wheat+Summer maize					Winter wheat+Summer maize	Winter wheat+Summer maize	Winter wheat+Summer maize	Winter wheat+Summer maize	Winter wheat+Summer maize	Winter wheat+Summer maize				Winter wheat+Summer maize	Winter wheat+Summer maize	Winter wheat+Summer maize	Winter wheat+Summer maize	Winter wheat+Summer maize	Winter wheat+Summer maize
	9.81497	15.376	14.3766	13.0175	11.4337	10.0421					11594.4	24438.9	21683	19300	15360.2	12263				1203.16	1843.26	1702.57	1589.48	1391.03	1237.56
	10.5658	16.1867	15.1115	13.3542	12.2282	9.76371					13343.6	26106.6	23532.9	20201.6	17225.7	11502.3				1290.45	1924.84	1795.9	1635.35	1484.23	1198.77
	11.1581	16.0659	14.8801	12.6909	11.831	9.70573					14657.8	25801.7	22981.6	18426	16292.9	11341.2				1355.54	1909.45	1768.3	1545.03	1437.63	1190.54
2020	Winter wheat	Winter wheat	Winter wheat	Winter wheat	Winter wheat	Winter wheat				2020	Winter wheat	Winter wheat	Winter wheat	Winter wheat	Winter wheat	Winter wheat			2020	Winter wheat	Winter wheat	Winter wheat	Winter wheat	Winter wheat	Winter wheat
	8.33333	8.16667	9.75	9.66667	9.66667	8.33333					14592.9	14145.5	18395.2	18171.6	18171.6	14592.9				1167.5	1144.15	1365.97	1354.3	1354.3	1167.5
	7.66667	9.25	8.75	9.25	9.5	9					12803.5	17053.2	15711.2	17053.2	17724.2	16382.2				1074.1	1295.92	1225.88	1295.92	1330.95	1260.9
	8.66667	8.5	8.5	8.75	9.41667	8.66667					15487.5	15040.2	15040.2	15711.2	17500.6	15487.5				1214.2	1190.85	1190.85	1225.88	1319.28	1214.2
	Summer maize	Summer maize	Summer maize	Summer maize	Summer maize	Summer maize					Summer maize	Summer maize	Summer maize	Summer maize	Summer maize	Summer maize				Summer maize	Summer maize	Summer maize	Summer maize	Summer maize	Summer maize
	6.77702	10.7054	11.0448	9.68061	7.15091	7.502					10458.6	19337.7	20104.7	17021.4	11303.7	12097.2				705.488	1114.43	1149.76	1007.75	744.41	780.958
	6.91914	9.94224	11.0851	10.9684	7.86193	7.35007					10779.9	17612.7	20195.9	19932.1	12910.8	11753.9				720.283	1034.99	1153.96	1141.81	818.426	765.142
	6.60962	10.1585	10.0311	9.93079	8.80589	7.0589					10080.3	18101.5	17813.6	17586.9	15044.3	11095.7				688.061	1057.5	1044.24	1033.8	916.693	734.831
	Winter wheat+Summer maize	Winter wheat+Summer maize	Winter wheat+Summer maize	Winter wheat+Summer maize	Winter wheat+Summer maize	Winter wheat+Summer maize					Winter wheat+Summer maize	Winter wheat+Summer maize	Winter wheat+Summer maize	Winter wheat+Summer maize	Winter wheat+Summer maize	Winter wheat+Summer maize				Winter wheat+Summer maize	Winter wheat+Summer maize	Winter wheat+Summer maize	Winter wheat+Summer maize	Winter wheat+Summer maize	Winter wheat+Summer maize
	15.1104	18.8721	20.7948	19.3473	16.8176	15.8353					25051.5	33483.2	38499.9	35193	29475.3	26690.1				1872.99	2258.58	2515.74	2362.05	2098.71	1948.46
	14.5858	19.1922	19.8351	20.2184	17.3619	16.3501					23583.4	34666	35907.1	36985.4	30635	28136.1				1794.38	2330.91	2379.83	2437.74	2149.38	2026.04
	15.2763	18.6585	18.5311	18.6808	18.2226	15.7256					25567.8	33141.7	32853.8	33298.1	32544.9	26583.3				1902.26	2248.35	2235.09	2259.67	2235.97	1949.03
2022	Winter wheat	Winter wheat	Winter wheat	Winter wheat	Winter wheat	Winter wheat				2022	Winter wheat	Winter wheat	Winter wheat	Winter wheat	Winter wheat	Winter wheat			2022	Winter wheat	Winter wheat	Winter wheat	Winter wheat	Winter wheat	Winter wheat
	8.51565	9.17391	9.29174	9.14217	8.1413	7.99391					15667.3	17530.2	17863.6	17440.4	14607.9	14190.8				1193.04	1285.27	1301.77	1280.82	1140.6	1119.95
	7.88	9.53565	8.80348	9.32435	8.92696	7.57043					13868.4	18553.9	16481.8	17955.9	16831.3	12992.3				1103.99	1335.94	1233.37	1306.34	1250.67	1060.62
	7.37174	9.16043	9.43391	10.1296	8.98696	7.63304					12430	17492	18266	20234.7	17001.1	13169.5				1032.78	1283.38	1321.69	1419.15	1259.07	1069.39
	Summer maize	Summer maize	Summer maize	Summer maize	Summer maize	Summer maize					Summer maize	Summer maize	Summer maize	Summer maize	Summer maize	Summer maize				Summer maize	Summer maize	Summer maize	Summer maize	Summer maize	Summer maize
	7.93183	10.8614	10.9278	10.3092	8.45419	8.34619					17442.8	25616.4	25801.6	24075.7	18900.2	18598.9				825.704	1130.68	1137.58	1073.19	880.081	868.838
	8.44516	11.4945	11.4117	11.6224	9.76139	8.04936					18875	27382.6	27151.8	27739.6	22547.3	17770.7				879.141	1196.58	1187.96	1209.9	1016.16	837.939
	9.2665	11.6026	12.0197	11.1398	9.49842	8.19778					21166.5	27684.2	28848.1	26393	21813.6	18184.8				964.643	1207.83	1251.26	1159.65	988.785	853.388
	Winter wheat+Summer maize	Winter wheat+Summer maize	Winter wheat+Summer maize	Winter wheat+Summer maize	Winter wheat+Summer maize	Winter wheat+Summer maize					Winter wheat+Summer maize	Winter wheat+Summer maize	Winter wheat+Summer maize	Winter wheat+Summer maize	Winter wheat+Summer maize	Winter wheat+Summer maize				Winter wheat+Summer maize	Winter wheat+Summer maize	Winter wheat+Summer maize	Winter wheat+Summer maize	Winter wheat+Summer maize	Winter wheat+Summer maize
	16.4475	20.0354	20.2195	19.4514	16.5955	16.3401					33110.1	43146.6	43665.2	41516.1	33508.1	32789.6				2018.75	2415.94	2439.36	2354.01	2020.68	1988.79
	16.3252	21.0301	20.2152	20.9468	18.6883	15.6198					32743.4	45936.5	43633.6	45695.5	39378.6	30763.1				1983.13	2532.52	2421.33	2516.24	2266.83	1898.56
	16.6382	20.763	21.4537	21.2694	18.4854	15.8308					33596.6	45176.3	47114.1	46627.7	38814.7	31354.3				1997.42	2491.21	2572.95	2578.8	2247.86	1922.78
	WM	SpWM	PWM	SWM	SmWM	RSWM					WM	SpWM	PWM	SWM	SmWM	RSWM				WM	SpWM	PWM	SWM	SmWM	RSWM
	Winter wheat	Winter wheat	Winter wheat	Winter wheat	Winter wheat	Winter wheat					Winter wheat	Winter wheat	Winter wheat	Winter wheat	Winter wheat	Winter wheat				Winter wheat	Winter wheat	Winter wheat	Winter wheat	Winter wheat	Winter wheat
	7.12834	8.19673	8.05893	8.42256	7.97861	7.17847					11724.8	14688.2	14299.2	15303.1	14054	11848				998.68	1148.36	1129.06	1180	1117.8	1005.7
	Summer maize	Summer maize	Summer maize	Summer maize	Summer maize	Summer maize					Summer maize	Summer maize	Summer maize	Summer maize	Summer maize	Summer maize				Summer maize	Summer maize	Summer maize	Summer maize	Summer maize	Summer maize
	6.86302	10.2677	10.3208	9.2415	7.76185	6.73411					11969.5	19967.1	20130.9	17724	14083.2	11643.4				714.44	1068.87	1074.4	962.04	808.009	701.021
	Winter wheat+Summer maize	Winter wheat+Summer maize	Winter wheat+Summer maize	Winter wheat+Summer maize	Winter wheat+Summer maize	Winter wheat+Summer maize					Winter wheat+Summer maize	Winter wheat+Summer maize	Winter wheat+Summer maize	Winter wheat+Summer maize	Winter wheat+Summer maize	Winter wheat+Summer maize				Winter wheat+Summer maize	Winter wheat+Summer maize	Winter wheat+Summer maize	Winter wheat+Summer maize	Winter wheat+Summer maize	Winter wheat+Summer maize
AVE	13.9914	18.4644	18.3797	17.6641	15.7405	13.9126				AVE	23694.3	34655.3	34430.1	33027	28137.3	23491.4			AVE	1713.12	2217.23	2203.45	2142.04	1925.81	1706.72
STD	2.71445	2.10794	2.80914	3.57525	3.02229	3.06805				STD	8726.15	8437.75	9775.02	11203.1	9482.08	9082.72			STD	331.973	262.115	349.216	424.834	374.897	375.288
Sig.(p＜0.05)	b	a	a	a	ab	b				Sig.(p＜0.05)	b	a	a	a	ab	b			Sig.(p＜0.05)	b	a	a	a	ab	b
						P=0.001										P=0.032									P=0.004
Note:one way ANOVA with two-sided and post Hoc test was conducted for the statistical test to see the differences of different treatments.

## Sheet: Figure 3a
Figure 3a	Annual mean comulative N2O emssion															\
	WM	SpWM	PWM	SWM	SmWM	RSWM
2016-2018	9.35515	5.9031	7.94351	6.95095	9.78114	8.18669
	10.3551	6.08919	8.51485	6.0862	9.15784	7.52433
	9.40896	5.50376	7.72316	6.30114	9.21574	8.25562
2018-2020	8.3091	3.82567	5.61767	4.37397	6.75037	7.197
	7.72746	3.51298	5.27139	4.13312	6.87671	6.97686
	7.16233	3.59734	5.24773	4.06093	5.64581	6.50793
2020-2022	9.13833	4.25155	5.11162	5.22475	6.18511	6.10341
	9.13084	4.3977	5.10901	4.83427	5.77293	6.38304
	9.33921	3.76021	5.11607	4.50285	5.83209	5.84728
AVE	8.88072	4.53794	6.18389	5.16313	7.24642	6.99802
Sig.(p＜0.05)	a	d	bc	cd	b	b
						P=0.000
	unit	N2O-N kg ha-1 yr-1

## Sheet: Figure 3b
Figure 3b	Annual mean comulative CH4 emssion
	WM	SpWM	PWM	SWM	SmWM	RSWM
2016-2018	-1.80521	-2.17092	-1.99881	-2.24407	-1.82488	-1.62245
	-1.78936	-2.12716	-1.90956	-2.20718	-1.94381	-1.59757
	-1.8261	-1.96664	-1.95561	-2.20827	-1.98143	-1.49481
2018-2020	-1.09734	-2.53261	-2.30248	-2.29994	-1.87716	-2.0004
	-1.14958	-2.33974	-2.06134	-2.21001	-1.97831	-1.7645
	-1.02819	-2.47305	-2.17159	-2.38337	-2.0203	-1.79851
2020-2022	-0.81969	-2.53727	-2.38835	-2.05468	-1.75318	-2.06553
	-0.83796	-2.53852	-2.39095	-2.09717	-1.6534	-1.94828
	-1.03625	-2.49395	-2.37508	-2.10066	-1.63043	-1.82998
AVE	-1.26552	-2.35332	-2.17264	-2.20059	-1.85143	-1.79134
Sig.(p＜0.05)	a	c	bc	bc	b	b
						P=0.000
	unit	kg CH4-C ha-1 yr-1

## Sheet: Figure 3c
Figure 3c	Annual mean GWPCH4+N2O emssion
	WM	SpWM	PWM	SWM	SmWM	RSWM
2016-2018	3948.37	2454.27	3335.81	2901.17	4130.41	3453.68
	4377.94	2535.69	3584.13	2531.52	3858.74	3170.42
	3970.7	2290.32	3242.83	2623.69	3882.22	3487.85
2018-2020	3525.1	1550.04	2327.09	1793.63	2828.33	3015.5
	3273.7	1422.84	2187.22	1693.55	2878.89	2929.55
	3035.62	1454.23	2173.1	1656.34	2349.32	2727.15
2020-2022	3890.84	1732.57	2106.91	2167.45	2590.3	2544
	3886.96	1795.23	2105.69	1998.4	2417.06	2668.18
	3969.21	1523.35	2109.29	1856.1	2443.27	2442.6
AVE	3764.27	1862.06	2574.67	2135.76	3042.06	2937.66
Sig.(p＜0.05)	a	d	bc	cd	b	b
						P=0.000
	unit	kg CO2-eq ha-1 yr-1

## Sheet: Figure 3d
Figure 3d	Indirect GHG emissions
	N	P2O5	K2O	Diesel fuel	Electricity	Pesticide	Seeds	Labor
RSWM	3827.78	391.989	61.4167	1242	1456.36	51.324	199.062	5.16
SmWM	3335.86	221.559	61.4167	828.07	966	46.389	74.975	3.91778
SWM	3034.43	268.755	94.6667	966	1224.73	46.06	85.325	3.94167
PWM	3052.83	279.68	56.6667	966	1224.73	45.731	217.958	3.94167
SpWM	2519.7	209.76	94.6667	966	1224.73	55.93	83.375	3.94167
WM	4868.87	340.86	9.16667	1380	1986.21	86.856	124.75	5.44667
	unit	kg CO2-eq ha-1 yr-1

## Sheet: Figure 3e
Figure 3e	Soil carbon stock of 0-90cm									Soil carbon stock
	Year	2016	2016	2022	2022					Year	2016	2016	2016	2016	2022	2022	2022	2022
		AVE	STD	AVE	STD	Sig.(p＜0.01)				Soil Depth (cm)	70-90	50-70	30-50	0-30	70-90	50-70	30-50	0-30
	WM	59.5563	1.78669	63.7155	1.91147			4.1592	2.54173	WM	2.97782	8.93345	7.74232	39.9027	3.18578	9.55733	8.28302	42.6894
	SpWM	58.6081	1.75824	67.2772	2.01832	**	P=0.005	8.6691	5.29778	SpWM	2.93041	8.79122	7.61906	39.2674	3.36386	10.0916	8.74604	45.0757
	PWM	57.0107	1.71032	69.1751	2.07525	**	P=0.002	12.1644	7.43379	PWM	2.85054	8.55161	7.4114	38.1972	3.45876	10.3763	8.99277	46.3473
	SWM	59.1927	1.77578	70.6679	2.12004	**	P=0.002	11.4751	7.01259	SWM	2.95964	8.87891	7.69505	39.6591	3.53339	10.6002	9.18682	47.3475
	SmWM	59.7977	1.79393	62.7124	1.88137			2.91472	1.78122	SmWM	2.98988	8.96965	7.7737	40.0645	3.13562	9.40686	8.15261	42.0173
	RSWM	59.4506	1.78352	60.6888	1.82066			1.23813	0.756635	RSWM	2.97253	8.9176	7.72858	39.8319	3.03444	9.10332	7.88954	40.6615
	unit	t ha-1									unit	t ha-1

## Sheet: Figure 3f
Figure 3f	Net GHG emissions
	Indirect GHGs	Direct GHGs		Soil carbon sequestration			Total net emssions
		AVE	STD	AVE	STD	Sig.(p＜0.05)	AVE	STD	Sig.(p＜0.05)
WM	8.80216	3.76427	0.93947	-2.54173	-0.07625	d	10.0247	0.39476	a
SpWM	5.1581	1.86206	0.44447	-5.29778	-0.15893	c	1.72238	0.47502	d
PWM	5.84754	2.57467	0.61976	-7.4338	-0.22301	a	0.98841	0.66268	e
SWM	5.72391	2.13576	0.45015	-7.01259	-0.21038	b	0.84708	0.46967	e
SmWM	5.53819	3.04206	0.71264	1.78122	-0.06	e	6.79903	0.75688	c
RSWM	7.23509	2.93766	0.37853	-0.75664	-0.0427	f	9.41611	0.43646	b
									P=0.000
	unit	t CO2-eq ha-1 yr-1

## Sheet: Figure 4a
Figure 4a: Principal component analysis (PCA) for eigenvalues of the ten key soil properties
	pH	SOC(g/kg)	TN(g/kg)	MBC(mg/kg)	MBN(mg/kg)	DOC(mg/kg)	NO3-N(mg/kg)	AP(mg/kg)	BD(cm3/cm3)	SWC(g/g)
2016.1	7.9	10.788	0.850534	226.556	62.0111	43.6213	17.2375	38.5511	1.54334	0.203422
2016.2	8.01667	10.282	1.11812	236.642	63.4575	40.0616	21.3695	40.8795	1.52404	0.201218
2016.3	7.875	10.2	0.83757	193.019	53.9553	38.8108	22.8549	25.427	1.64011	0.205658
WM.22B.1	8.01667	12.5301	0.905165	179.267	41.1778	41.375	13.2473	39.3379	1.54564	0.140133
WM.22B.2	7.9	13.7477	1.13337	218.956	40.7333	42.75	12.7853	41.7137	1.51706	0.13289
WM.22B.3	7.875	12.3787	1.05294	183.911	44.4889	41.845	12.7558	25.9459	1.40613	0.119204
SpWM.22B.1	7.975	14.0579	0.86086	195.089	37.1556	56.57	16.6144	34.2551	1.58358	0.150759
SpWM.22B.2	8.075	14.4005	0.825874	153.889	35.9111	62.725	10.592	36.2162	1.4782	0.141288
SpWM.22B.3	7.83333	13.6904	0.81963	181.578	41.8111	56.285	12.0615	45.6216	1.51961	0.148524
PWM.22B.1	8.15	13.1648	0.783383	154.622	43.5667	60.88	12.1631	27.5901	1.4179	0.107031
PWM.22B.2	8	13.56	0.907337	133.333	40.5111	61.69	9.64596	34.8491	1.57034	0.138755
PWM.22B.3	7.875	13.2212	0.85449	168.711	43.1111	61.145	7.95364	25.3604	1.40613	0.119204
SWM.22B.1	8.2	13.5107	0.925836	251.156	36.4	44.475	18.2424	17.7799	1.48997	0.123422
SWM.22B.2	8.025	13.9529	0.75768	237.733	40.4667	40.38	17.9437	22.5225	1.55455	0.149888
SWM.22B.3	8.01667	13.8927	0.91637	256.867	47.8	46.09	12.6774	27.2072	1.50382	0.14502
SmWM.22B.1	7.925	12.3741	0.841051	263.133	41.8667	46.545	12.0617	38.3642	1.52511	0.0823974
SmWM.22B.2	8.075	13.4823	0.84665	202.6	30.8	58.775	9.63573	30.5405	1.56825	0.122036
SmWM.22B.3	7.975	13.4217	0.923986	281.733	51.2778	45.295	11.8034	30.4324	1.47565	0.122749
RSWM.22B.1	7.88333	12.1502	0.794174	355.911	63.5333	29.985	11.0089	46.5531	1.52806	0.120453
RSWM.22B.2	8.225	12.1173	0.85519	271.222	41.7	33.075	11.4017	40.1802	1.51997	0.111555
RSWM.22B.3	8.05	12.508	0.803147	338.2	49.1111	30.675	15.1651	50.2523	1.60573	0.119802
Note: SOC: soil organic carbon; AP: Avaiable phosphorous; BD: Bulk density; SWC: Soil water content;
DOC: dissolved organic carbon; TN: total N; MBN: microbial biomass N; MBC: microbial biomass carbon.
WM.22B1: the first replication for WM rotation at 2022, the same interpretation for others

## Sheet: Figure 4b
Figure 4b	soil heath score
treatments	AVE	STD	Compared to WM (%)	Compared to 2016 (%)	sig.(p<0.05)
2016	33.1911	0.995734			f
WM2022	37.4712	1.12414		12.8951	e
SpWM2022	52.9352	1.58806	41.2691	59.4858	c
PWM2022	59.5186	1.78556	58.8384	79.3207	a
SWM2022	56.8113	1.70434	51.6133	71.1639	b
SmWM2022	47.5125	1.42537	26.7975	43.1481	d
RSWM2022	51.0608	1.53182	36.2668	53.8385	c
					P=0.000
Note: SOC: soil organic carbon; AP: Avaiable phosphorous; BD: Bulk density; SWC: Soil water content;
DOC: dissolved organic carbon; TN: total N; MBN: microbial biomass N; MBC: microbial biomass carbon.
Soil health score was calculated by Cornell Soil Health Assessment and PCA,detailed in Methods in main text
weights from PCA	AP	TN	DOC	SOC	pH	NO3-	MBC	MBN	BD	SWC
	11.12%	11.30%	11.65%	7.44%	11.24%	7.99%	11.03%	8.04%	9.40%	10.79%
不给三个

[truncated: 12 more sheets: Figure 5a-d, Figure 5e-f, Figure 6a, Figure 6b, Figure 6c, Figure 6d, Supplementary Figure S1, Supplementary Figure S2, Supplementary Figure S3, Supplementary Figure S4, Supplementary Figure S5, Supplementary Figure 6-8]
